# Supplementary material for: Completion of four or more ANC visits among women of reproductive age in Iganga district in Uganda: a quantitative study on the role of service-level factors
Source: BMC Health Serv Res. 2023 Aug 24;23:906. doi: 10.1186/s12913-023-09913-7 (PMC10463716; doi:10.1186/s12913-023-09913-7)
Supplement: Supplementary file 1 — Additional file 1. [file 12913_2023_9913_MOESM1_ESM.xlsx]

## Sheet: Chart_Record Abstract Tool
PATIENT RECORD ABSTRACT TOOL
INSTRUCTIONS: With the help of a health worker or medical records office staff, ask to review the Integrated ANC Register
You will need to review the register (and case files where available) for pregnant women aged 18 - 49 years who attended the ANC clinic during the 12 month period prior to the study (July 2019 - June 2020) The order of the records/files is not important. Remember to only record cases where the age indicated is 18 years and older.
NO.	QUESTION	RESPONSE CODE
P.01	Facility type	2- Public HC III
		3- Public HC IV
		4- Public Hospital
		2- PNFP HC III
		3- PNFP HC IV
P.02	Facility code
P.03	Interviewer’s ID
NO.	QUESTION	RESPONSE CODE
P.04	Record the patient number
P.05	Record the patient's age in years at 1st visit (Do not include any records where the patient’s age is not available.)
P.06	Record the visit /attendance number and date indicated in the record (1st, 2nd, 3rd, 4th) Special codes: 99= Information missing	1st Visit Yes (1) No (0)
		Date of first visit ____ / ____ / ____
		2nd Visit Yes (1) No (0)
		Date of second visit ____ / ____ / ____
		3rd Visit Yes (1) No (0)
		Date of third visit ____ / ____ / ____
		4th Visit Yes (1) No (0)
		Date of fourth visit ____ / ____ / ____
		5th or higher visit Yes (1) No (0)
P.07	If there is any additional important information on this patient case that has not yet been captured, such as anything that may have affected the quality of the abstraction, record it here. You may leave this blank if there are no additional comments.	---------------------------------------------------------
	Health facility Records Review
	Instructions: Complete the following tables by reviewing facility Integrated ANC registers and monthly summary reports and counting the number of women attending Antenatal Care Services. Note: Since health facilities being studied conduct less than 10,000 deliveries a year, you are expected to review 12 months of health facility records (from June 2016 to May, 2017)
	Facility Code ____________________________
	Peiod of records to be reviewed to complete this tool:	____________________________
	Months		2019-07-01	2019-08-01	2019-09-01	2019-10-01	2019-11-01	2019-12-01	2020-01-01	2020-02-01	2020-03-01	2020-04-01	2020-05-01	2020-06-01	Total
	Number of ANC attendances
	Number of pregnant women completing four or more visits
