# Supplementary material for: Completion of four or more ANC visits among women of reproductive age in Iganga district in Uganda: a quantitative study on the role of service-level factors
Source: BMC Health Serv Res. 2023 Aug 24;23:906. doi: 10.1186/s12913-023-09913-7 (PMC10463716; doi:10.1186/s12913-023-09913-7)
Supplement: Supplementary file 2 — Additional file 2. [file 12913_2023_9913_MOESM2_ESM.xlsx]

## Sheet: Intro
	Service Level Index Tool - Antenatal Care Provision
	Purpose
	The Service Level Index Tool is designed to enable collection of information on ANC service availability, ANC service content and ANC service organization.
	Objectives
	This tool CAN be used to:
	* Assess ANC service provision measured by service availability, service content and service organization
	* Generate a ANC service provision score for each health facility assessed.
	Instructions
	Basic guidelines are provided on each individual worksheet in the form of pop-up windows. Just click on the description cell to obtain more information about the information requested. Step 1: Please begin using this tool by filling in the requested information on the 'Facility Verification' module. Step 2: Complete modules 2 - 5

## Sheet: 1.Facility Verification General
	MODULE 1. GENERAL INFORMATION
	DIRECTIONS: DISCUSS THE FOLLOWING QUESTIONS WITH THE FACILITY IN-CHARGE
	FACILITY IDENTIFICATION DETAILS			Write response
	1.01	District
	1.02	Name of health facility
	1.03	Level of facility
	1.04	Facility Ownership		⃝ 1 Public	⃝ 2 PNFP
	1.05	Date of data collection visit (dd/mm/yyyy)
	1.06	Name of in-charge / acting in-charge present on day of data collection
	1.07	Contact information for in-charge (or acting in-charge present on day of data collection)
	1.08	Name (s) of data collectors
	1.09	Name of data collection team leader
		CLINICAL GUIDELINES/ PROTOCOLS
		Please tell me if the following documents are available in the facility today:		YES, OBSERVED	YES, REPORTED NOT SEEN	NO
	1.1	Uganda Clinical Guidelines/ 2016 - National Guidelines for Management of Common Conditions (If available, ask to see the document)		⃝ 1	⃝ 2	⃝ 3
	1.11	Protocols/references/Job Aids on antenatal care (If available, ask to see the document)		⃝ 1	⃝ 2	⃝ 3
		NOTES
						Any comment / notes on module 1

## Sheet: 2.Training
	MODULE 2. STAFF TRAINING
	DIRECTIONS: ASK TO BE SHOWN THE LOCATION IN THE FACILITY WHERE ANTENATAL CARE SERVICES ARE PROVIDED. FIND THE PERSON MOST KNOWLEDGEABLE ABOUT ANTENATAL CARE SERVICES IN THE FACILITY. INTRODUCE YOURSELF, EXPLAIN THE PURPOSE OF THE STUDY AND FILL OUT THE FOLLOWING SECTION FOR ALL MEDICAL STAFF, MIDWIVES, AND NURSES IN THE ANC CLINIC.
	#	Gender (M/F)	Cadre See list below	On Leave (1) No (2) Maternity (3) Study (4) Other leave	Staff type (1) Govt paid staff (2) Implementing Partner paid staff (3) Volunteer			Training and Mentorship
								2.01 Basic ANC assessment and care	2.02 HIV testing and counseling	2.03 Nutrition Counseling	2.04 Adolescent Friendly service provision	2.05 Birth planning	2.06 Record keeping	Other, specify (ANC related training)
						Training	Training received (Y/N)	Y N	Y N	Y N	Y N	Y N	Y N	Y N
							IF YES, year of most recent training
							IF YES, training provider (MOH, partner)
						Mentor ship	At least two targeted, structured mentorship received following initial training. (Y/N)	Y N	Y N	Y N	Y N	Y N	Y N	Y N
						Training	Training received (Y/N)	Y N	Y N	Y N	Y N	Y N	Y N	Y N
							Year of most recent training
							Training provider (MOH, partner)
						Mentor ship	At least two targeted, structured mentorship received following initial training. (Y/N)	Y N	Y N	Y N	Y N	Y N	Y N	Y N
						Training	Training received (Y/N)	Y N	Y N	Y N	Y N	Y N	Y N	Y N
							Year of most recent training
							Training provider (MOH, partner)
						Mentor ship	At least two targeted, structured mentorship received following initial training. (Y/N)	Y N	Y N	Y N	Y N	Y N	Y N	Y N
						Training	Training received (Y/N)	Y N	Y N	Y N	Y N	Y N	Y N	Y N
							Year of most recent training
							Training provider (MOH, partner)
						Mentor ship	At least two targeted, structured mentorship received following initial training. (Y/N)	Y N	Y N	Y N	Y N	Y N	Y N	Y N
					Midwives			Nurses
		Clinical Officers	Specialist Medical Doctors (e.g. Peaditricians, Oby/Gyn)		Midwives - Enrolled	Midwives - Registered		BSN Nurses (Degree Level)	Comprehensive Nurses - Enrolled	Comprehensive Nurses - Registered		Nurses - Enrolled	Medical Officer/Doctors

## Sheet: 3. ANC Med_ME
	MODULE 3. MEDICINES, MEDICAL SUPPLIES AND MEDICAL EQUIPMENT FOR ANTENATAL CARE PROVISION
	ASK TO BE SHOWN THE LOCATION IN THE FACILITY WHERE ANTENATAL CARE SERVICES ARE PROVIDED. FIND THE PERSON MOST KNOWLEDGEABLE ABOUT ANTENATAL CARE SERVICES IN THE FACILITY. INTRODUCE YOURSELF, EXPLAIN THE PURPOSE OF THE SURVEY AND ASK THE FOLLOWING QUESTIONS.
		EQUIPMENT
		I would like to know if the following basic equipment items are available in the ANC AREA TODAY. For each equipment or item, please tell me if it is available today and functioning. ASK TO SEE THE ITEMS	AVAILABLE AND FUNCTIONAL	AVAILABLE BUT NOT FUNCTIONAL	NOT AVAILABLE
	3.01	Adult stethoscope	⃝ 1	⃝ 2	⃝ 3
	3.02	Blood pressure apparatus (may be digital or manual sphygmomanometer with stethoscope)	⃝ 1	⃝ 2	⃝ 3
	3.03	Fetal stethocope (pinard or electronic)	⃝ 1	⃝ 2	⃝ 3
	3.04	Light source (lamp or hand torch, with power source)	⃝ 1	⃝ 2	⃝ 3
	3.05	Measuring tape	⃝ 1	⃝ 2	⃝ 3
	3.06	Thermometer	⃝ 1	⃝ 2	⃝ 3
	3.07	Refrigerator or cold cold box (for storage of drugs and vacines)	⃝ 1	⃝ 2	⃝ 3
	3.08	Vaginal specula (Sims, Cuscos)	⃝ 1	⃝ 2	⃝ 3
	3.09	Urine dipsticks for protein, glucose and ketones (expired or damaged = not functional)	⃝ 1	⃝ 2	⃝ 3
	3.1	Haemocue (HB testing)	⃝ 1	⃝ 2	⃝ 3
	3.11	Ultrasound scan	⃝ 1	⃝ 2	⃝ 3
	3.12	Fetoscope	⃝ 1	⃝ 2	⃝ 3
	3.13	Weighing Scale	⃝ 1	⃝ 2	⃝ 3
		CONSUMABLES
		I would like to know if the following consumable items are available TODAY.	AVAILABLE	NOT AVAILABLE
	3.14	Urine dipsticks for pregnancy tests	⃝ 1	⃝ 2
	3.15	Malaria rapid tests	⃝ 1	⃝ 2
	3.16	Syphilis rapid tests	⃝ 1	⃝ 2
	3.17	HIV rapid tests	⃝ 1	⃝ 2
	3.18	Disposable gloves	⃝ 1	⃝ 2
	3.19	Tourniquets	⃝ 1	⃝ 2
	3.2	Needles for blood draws	⃝ 1	⃝ 2
	3.21	Blood collection tubes	⃝ 1	⃝ 2
	3.22	Syringes	⃝ 1	⃝ 2
	3.23	Urosticks (protein)	⃝ 1	⃝ 2
	3.24	Urinary catheter and Uninary Bag	⃝ 1	⃝ 2
	3.25	Gynaecological gloves	⃝ 1	⃝ 2
	3.26	Surture material	⃝ 1	⃝ 2
	3.27	Adult ambubag	⃝ 1	⃝ 2
	3.28	Vaccutainer	⃝ 1	⃝ 2
		MEDICINES STOCK AVAILABLE TODAY
		Please tell me if any of the following materials or medicines are available at this facility today. (Valid means that the commodity is not expired or damaged)	AVAILABLE AND VALID	AVAILABLE BUT NOT VALID	NOT AVAILABLE
	3.29	Magnesium sulfate (anticonvulsant)	⃝ 1	⃝ 2	⃝ 3
	3.3	Oxytocin (uterotonic)	⃝ 1	⃝ 2	⃝ 3
	3.31	Misoprostol (uterotonic)	⃝ 1	⃝ 2	⃝ 3
	3.32	Tetanus vaccine (prevention care)	⃝ 1	⃝ 2	⃝ 3
	3.33	Hepatitis B vaccine (prevention care)	⃝ 1	⃝ 2	⃝ 3
	3.34	Paracetamol (pain mangement)	⃝ 1	⃝ 2	⃝ 3
	3.35	Iron and folate (anti-anemia)	⃝ 1	⃝ 2	⃝ 3
	3.36	Ampicillin (antibiotic)	⃝ 1	⃝ 2	⃝ 3
	3.37	Erythromycin (antibiotic)	⃝ 1	⃝ 2	⃝ 3
	3.38	Amoxycillin (antibiotic)	⃝ 1	⃝ 2	⃝ 3
	3.39	Benzylpenicillin (antibiotic)	⃝ 1	⃝ 2	⃝ 3
	3.4	Gentamycin injection (antibiotic)	⃝ 1	⃝ 2	⃝ 3
	3.41	Procaine penicillin Injection (antibiotic)	⃝ 1	⃝ 2	⃝ 3
	3.42	Metronidazole (antibiotic)	⃝ 1	⃝ 2	⃝ 3
	3.43	Sulfamethoxazole (antibiotic)	⃝ 1	⃝ 2	⃝ 3
	3.44	Trimethoprim (antibiotic)	⃝ 1	⃝ 2	⃝ 3
	3.45	Mebendazole (antibiotic)	⃝ 1	⃝ 2	⃝ 3
	3.46	Sulfadoxine-pyrimethamine (fansidar) (anti-malarial)	⃝ 1	⃝ 2	⃝ 3
	3.47	Coartem (anti-malarial)	⃝ 1	⃝ 2	⃝ 3
	3.48	Quinine (Injection) (anti-malarial)	⃝ 1	⃝ 2	⃝ 3
	3.49	Quinine (oral) (anti-malarial)	⃝ 1	⃝ 2	⃝ 3
	3.5	Artesunate injection (anti-malarial)	⃝ 1	⃝ 2	⃝ 3
	3.51	Calcium gluconate	⃝ 1	⃝ 2	⃝ 3
	3.52	Atropin	⃝ 1	⃝ 2	⃝ 3
	3.53	Diazepam	⃝ 1	⃝ 2	⃝ 3
	3.54	Dexamethason	⃝ 1	⃝ 2	⃝ 3
	3.55	Adrenaline	⃝ 1	⃝ 2	⃝ 3
	3.56	Dextrose 50 %	⃝ 1	⃝ 2	⃝ 3
	3.57	Aminophilline	⃝ 1	⃝ 2	⃝ 3
		STOCKOUTS IN LAST 90 DAYS
		For each of the following items, please check in the stock cards (HMIS 015) if there has been a stock-out in the past 90 days:	AT LEAST ONE STOCK-OUT IN THE PAST 90 days	NO STOCK-OUT IN PAST 90 days	DON’T KNOW, NO RECORDS AVAILABLE
	3.58	Magnesium sulfate (anticonvulsant)	⃝ 1	⃝ 2	⃝ 3
	3.59	Oxytocin (uterotonic)	⃝ 1	⃝ 2	⃝ 3
	3.6	Misoprostol (uterotonic)	⃝ 1	⃝ 2	⃝ 3
	3.61	Tetanus vaccine (prevention care)	⃝ 1	⃝ 2	⃝ 3
	3.62	Hepatitis B vaccine (prevention care)	⃝ 1	⃝ 2	⃝ 3
	3.63	Paracetamol (pain mangement)	⃝ 1	⃝ 2	⃝ 3
	3.64	Iron and folate (anti-anemia)	⃝ 1	⃝ 2	⃝ 3
	3.65	Ampicillin (antibiotic)	⃝ 1	⃝ 2	⃝ 3
	3.66	Erythromycin (antibiotic)	⃝ 1	⃝ 2	⃝ 3
	3.67	Amoxycillin (antibiotic)	⃝ 1	⃝ 2	⃝ 3
	3.68	Benzylpenicillin (antibiotic)	⃝ 1	⃝ 2	⃝ 3
	3.69	Gentamycin injection (antibiotic)	⃝ 1	⃝ 2	⃝ 3
	3.7	Procaine penicillin Injection (antibiotic)	⃝ 1	⃝ 2	⃝ 3
	3.71	Metronidazole (antibiotic)	⃝ 1	⃝ 2	⃝ 3
	3.72	Sulfamethoxazole (antibiotic)	⃝ 1	⃝ 2	⃝ 3
	3.73	Trimethoprim (antibiotic)	⃝ 1	⃝ 2	⃝ 3
	3.74	Mebendazole (antibiotic)	⃝ 1	⃝ 2	⃝ 3
	3.75	Sulfadoxine-pyrimethamine (fansidar) (anti-malarial)	⃝ 1	⃝ 2	⃝ 3
	3.76	Coartem (anti-malarial)	⃝ 1	⃝ 2	⃝ 3
	3.77	Quinine (Injection) (anti-malarial)	⃝ 1	⃝ 2	⃝ 3
	3.78	Quinine (oral) (anti-malarial)	⃝ 1	⃝ 2	⃝ 3
	3.79	Artesunate injection (anti-malarial)	⃝ 1	⃝ 2	⃝ 3
	3.8	Calcium gluconate	⃝ 1	⃝ 2	⃝ 3
	3.81	Atropin	⃝ 1	⃝ 2	⃝ 3
	3.82	Dizaepam	⃝ 1	⃝ 2	⃝ 3
	3.83	Dexamethasn	⃝ 1	⃝ 2	⃝ 3
	3.84	Adrenaline	⃝ 1	⃝ 2	⃝ 3
	3.85	Dextrose 50 %	⃝ 1	⃝ 2	⃝ 3
	3.86	Aminophilline	⃝ 1	⃝ 2	⃝ 3
		NOTES			Hint
					Any comment / notes on this module

## Sheet: 4.ANC_Service Content
								Notes - not for printing
	MODULE 4. RANGE OF ANC SERVICES PROVIDED
	INSTRUCTIONS: ASK TO BE SHOWN THE LOCATION IN THE FACILITY WHERE ANTENATAL CARE SERVICES ARE PROVIDED. FIND THE PERSON MOST KNOWLEDGEABLE ABOUT ANTENATAL CARE SERVICES IN THE FACILITY. INTRODUCE YOURSELF, EXPLAIN THE PURPOSE OF THE SURVEY AND ASK THE FOLLOWING QUESTIONS.
		Please tell me if the following services are routinely provided as part of ANC in this health facility	Yes, Always provided	Sometimes provided	Not provided at all	HINT
	4.01	Iron Supplementation	⃝ 1	⃝ 2	⃝ 3
	4.02	Folic Supplementation	⃝ 1	⃝ 2	⃝ 3
	4.03	Tetanus Toxoid Vaccination	⃝ 1	⃝ 2	⃝ 3
	4.04	Intermittent preventive treatment for malaria	⃝ 1	⃝ 2	⃝ 3
	4.05	HIV Rapid Diagnostic Test	⃝ 1	⃝ 2	⃝ 3
	4.06	Urine Protein Testing	⃝ 1	⃝ 2	⃝ 3
	4.07	Urine Glucose Testing	⃝ 1	⃝ 2	⃝ 3
	4.08	Any rapid test for heamoglobin	⃝ 1	⃝ 2	⃝ 3
	4.09	Rapid Test for Syphillis	⃝ 1	⃝ 2	⃝ 3
	4.1	Diagnosis and Treatment of STIs	⃝ 1	⃝ 2	⃝ 3
	4.11	Counseling on recommended minimum number of ANC visits for each pregnancy	⃝ 1	⃝ 2	⃝ 3
	4.12	Counseling on Birth Preparedness	⃝ 1	⃝ 2	⃝ 3
	4.13	Family Planning Counseling	⃝ 1	⃝ 2	⃝ 3
	4.14	HIV Counseling and Testing	⃝ 1	⃝ 2	⃝ 3
	4.15	Counseling on use of insecticide treated nets to prevent mosquito bites and malaria	⃝ 1	⃝ 2	⃝ 3
	4.16	Nutrition Counseling	⃝ 1	⃝ 2	⃝ 3
	4.17	Counseling about breastfeeding	⃝ 1	⃝ 2	⃝ 3
	4.18	Counseling on newborn care	⃝ 1	⃝ 2	⃝ 3
	4.19	Counseling on PostNatal Care	⃝ 1	⃝ 2	⃝ 3
						Hint
						Any comment / notes on this module

## Sheet: 5.ANC_Service Org
MODULE 5. ANC SERVICES ORGANIZATION
INSTRUCTIONS: ASK TO BE SHOWN THE LOCATION IN THE FACILITY WHERE ANTENATAL CARE SERVICES ARE PROVIDED. FIND THE PERSON MOST KNOWLEDGEABLE ABOUT ANTENATAL CARE SERVICES IN THE FACILITY. INTRODUCE YOURSELF, EXPLAIN THE PURPOSE OF THE SURVEY AND ASK THE FOLLOWING QUESTIONS.
	TIMING OF SERVICES
				Select response	Hint
5.01	On average, how many working hours is this facility open for routine service provision in a day?		4 hours or less	⃝ 1
			5 to 8 hours	⃝ 2
			9 to 16 hours	⃝ 3
			17 to 23 hours	⃝ 4
			24 hours	⃝ 5
5.02	On average, how many working hours is this facility open for ANC service provision in a day?		4 hours or less	⃝ 1
			5 to 8 hours	⃝ 2
			9 to 16 hours	⃝ 3
			17 to 23 hours	⃝ 4
			24 hours	⃝ 5
5.03	On average, how many total hours per day is there someone on call to provide services as needed at this facility? (including the time that a facility is open for routine services)		4 hours or less	⃝ 1	Should be larger than or equal to 5.10
			5 to 8 hours	⃝ 2
			9 to 16 hours	⃝ 3
			17 to 23 hours	⃝ 4
			24 hours	⃝ 5
5.04	How many days per week does this facility offer Antenatal care services?		1 day	⃝ 1
			2 days	⃝ 2
			3 days	⃝ 3
			4 days	⃝ 4
			5 days	⃝ 5
			More than 5 days	⃝ 6
	ANC INTEGRATION WITH OTHER SERVICES		YES, OBSERVED	YES, NOT OBSERVED	NO
5.05	Integration with Youth Friendly Services		⃝ 1	⃝ 2	⃝ 3
5.06	Integration with PMTCT services		⃝ 1	⃝ 2	⃝ 3
5.07	Integration with Nutrition Services		⃝ 1	⃝ 2	⃝ 3
5.08	Integration with Well Baby Clinic		⃝ 1	⃝ 2	⃝ 3
5.09	Integration with Post Natal Care		⃝ 1	⃝ 2	⃝ 3
	PATIENT FOLLOW UP SYSTEM		YES, OBSERVED	YES, NOT OBSERVED	NO
5.1	Pregnant women enrolled in ANC are provided with appointment dates		⃝ 1	⃝ 2	⃝ 3
5.11	Health facility initiates reminders to enrollees for ANC attendance		⃝ 1	⃝ 2	⃝ 3
5.12	There is a system for ANC enrollees to contact health worker if needed		⃝ 1	⃝ 2	⃝ 3
	NOTES
	Any comments/notes on this module

## Sheet: Chart_Record Abstract Tool
PATIENT RECORD ABSTRACT TOOL
INSTRUCTIONS: With the help of a health worker or medical records office staff, ask to review the Integrated ANC Register
You will need to review the register (and case files where available) for pregnant women aged 18 - 49 years who attended the ANC clinic during the 12 month period prior to the study (July 2019 - June 2020) The order of the records/files is not important. Remember to only record cases where the age indicated is 18 years and older.
NO.	QUESTION	RESPONSE CODE
P.01	Facility type	2- Public HC III
		3- Public HC IV
		4- Public Hospital
		2- PNFP HC III
		3- PNFP HC IV
P.02	Facility code
P.03	Interviewer’s ID
NO.	QUESTION	RESPONSE CODE
P.04	Record the patient number
P.05	Record the patient's age in years at 1st visit (Do not include any records where the patient’s age is not available.)
P.06	Record the visit /attendance number and date indicated in the record (1st, 2nd, 3rd, 4th) Special codes: 99= Information missing	1st Visit Yes (1) No (0)
		Date of first visit ____ / ____ / ____
		2nd Visit Yes (1) No (0)
		Date of second visit ____ / ____ / ____
		3rd Visit Yes (1) No (0)
		Date of third visit ____ / ____ / ____
		4th Visit Yes (1) No (0)
		Date of fourth visit ____ / ____ / ____
		5th or higher visit Yes (1) No (0)
P.07	If there is any additional important information on this patient case that has not yet been captured, such as anything that may have affected the quality of the abstraction, record it here. You may leave this blank if there are no additional comments.	---------------------------------------------------------
	Health facility Records Review
	Instructions: Complete the following tables by reviewing facility Integrated ANC registers and monthly summary reports and counting the number of women attending Antenatal Care Services. Note: Since health facilities being studied conduct less than 10,000 deliveries a year, you are expected to review 12 months of health facility records (from June 2016 to May, 2017)
	Facility Code ____________________________
	Peiod of records to be reviewed to complete this tool:	____________________________
	Months		2019-07-01	2019-08-01	2019-09-01	2019-10-01	2019-11-01	2019-12-01	2020-01-01	2020-02-01	2020-03-01	2020-04-01	2020-05-01	2020-06-01	Total
	Number of ANC attendances
	Number of pregnant women completing four or more visits
